# Supplementary material for: MoCbp7, a Novel Calcineurin B Subunit-Binding Protein, Is Involved in the Calcium Signaling Pathway and Regulates Fungal Development, Virulence, and ER Homeostasis in Magnaporthe oryzae
Source: Int J Mol Sci. 2023 May 26;24(11):9297. doi: 10.3390/ijms24119297 (PMC10252744; doi:10.3390/ijms24119297)
Supplement: Supplementary file 1 [file ijms-24-09297-s001.zip]

Archive with 1 entries (1 files):
- ijms-2309498-supplementary.pdf
